# Supplementary material for: Jahn-Teller distortion and dissociation of CCl4+ by transient X-ray spectroscopy simultaneously at the carbon K- and chlorine L-edge
Source: Chem Sci. 2022 Jul 19;13(32):9310–20. doi: 10.1039/d2sc02402k (PMC9384822; doi:10.1039/d2sc02402k)
Supplement: SC-013-D2SC02402K-s003 [file SC-013-D2SC02402K-s003.xyz]

4
  optimized at wb97m-v/aug-pcseg-3
C        0.0000000000     0.0000000000     0.0000000000
Cl      -0.8213970230    -1.4227470240     0.0000000000
Cl       1.6427793690     0.0000000000     0.0000000000
Cl      -0.8214292150     1.4226658430     0.0000000000
