# Supplementary material for: Jahn-Teller distortion and dissociation of CCl4+ by transient X-ray spectroscopy simultaneously at the carbon K- and chlorine L-edge
Source: Chem Sci. 2022 Jul 19;13(32):9310–20. doi: 10.1039/d2sc02402k (PMC9384822; doi:10.1039/d2sc02402k)
Supplement: SC-013-D2SC02402K-s004 [file SC-013-D2SC02402K-s004.xyz]

5
  optimized at wb97m-v/aug-pcseg-3
C        0.0000000000     0.0000000000     0.0000000000
Cl       0.0000000000     0.0000000000     1.8203300839
Cl       0.3035980263    -1.5394541918    -0.6628933414
Cl      -1.3256457905     0.8395747558    -0.6628814682
Cl       1.4984644217     1.0262195116     0.1234001810
