# Supplementary material for: Jahn-Teller distortion and dissociation of CCl4+ by transient X-ray spectroscopy simultaneously at the carbon K- and chlorine L-edge
Source: Chem Sci. 2022 Jul 19;13(32):9310–20. doi: 10.1039/d2sc02402k (PMC9384822; doi:10.1039/d2sc02402k)
Supplement: SC-013-D2SC02402K-s005 [file SC-013-D2SC02402K-s005.xyz]

5
  optimized at wb97m-v/aug-pcseg-3
        C        -0.0000663943   -0.0000985536   -0.0000673463
        Cl        1.6427618914   -0.0010595243    0.0066687862
        Cl       -0.8200076901   -1.4232519228    0.0060791039
        Cl       -0.8204395849    1.4218810826    0.0070088130
        Cl        0.0004911073   -0.0011445483   -3.3817824266
