# Supplementary material for: Jahn-Teller distortion and dissociation of CCl4+ by transient X-ray spectroscopy simultaneously at the carbon K- and chlorine L-edge
Source: Chem Sci. 2022 Jul 19;13(32):9310–20. doi: 10.1039/d2sc02402k (PMC9384822; doi:10.1039/d2sc02402k)
Supplement: SC-013-D2SC02402K-s006 [file SC-013-D2SC02402K-s006.xyz]

5
  optimized at wb97m-v/aug-pcseg-3
C        0.0000000155    -0.1340585261     0.3475400517
Cl      -1.4213638758    -0.3312492864     1.1503676981
Cl       1.4213638903    -0.3312492651     1.1503677424
Cl      -0.0000000110     0.2566739553    -1.2477140414
Cl       0.0000000128     1.0398831223    -4.4005614509
