# Supplementary material for: Jahn-Teller distortion and dissociation of CCl4+ by transient X-ray spectroscopy simultaneously at the carbon K- and chlorine L-edge
Source: Chem Sci. 2022 Jul 19;13(32):9310–20. doi: 10.1039/d2sc02402k (PMC9384822; doi:10.1039/d2sc02402k)
Supplement: SC-013-D2SC02402K-s007 [file SC-013-D2SC02402K-s007.xyz]

4
  optimized at wb97m-v/aug-pcseg-3
C        0.0000000000     0.0000000000     0.0000000000
Cl       0.6613133700    -1.5440312230     0.2672404610
Cl      -1.6678399290     0.1993118440     0.2672420990
Cl       1.0065369510     1.3447183850     0.2672404160
