# Supplementary material for: Jahn-Teller distortion and dissociation of CCl4+ by transient X-ray spectroscopy simultaneously at the carbon K- and chlorine L-edge
Source: Chem Sci. 2022 Jul 19;13(32):9310–20. doi: 10.1039/d2sc02402k (PMC9384822; doi:10.1039/d2sc02402k)
Supplement: SC-013-D2SC02402K-s008 [file SC-013-D2SC02402K-s008.xyz]

5
  optimized at wb97m-v/aug-pcseg-3
C        0.0000000000     0.0000000000     0.0000000000
Cl       0.0000000000     0.0000000000     1.7652746928
Cl      -1.6425029497     0.2685098570    -0.5884494413
Cl       0.5887371539    -1.5566840448    -0.5884443718
Cl       1.0537970612     1.2881771169    -0.5884396879
