# Supplementary material for: Jahn-Teller distortion and dissociation of CCl4+ by transient X-ray spectroscopy simultaneously at the carbon K- and chlorine L-edge
Source: Chem Sci. 2022 Jul 19;13(32):9310–20. doi: 10.1039/d2sc02402k (PMC9384822; doi:10.1039/d2sc02402k)
Supplement: SC-013-D2SC02402K-s009 [file SC-013-D2SC02402K-s009.xyz]

5
  optimized at wb97m-v/aug-pcseg-3
C       -0.0952897217    -0.0007858076    -0.3826550003
Cl       1.6228663150    -0.0008467923    -0.3829797712
Cl      -0.8611851165    -1.4349621423    -0.0101134594
Cl      -0.8610828665     1.4333059293    -0.0095759603
Cl       0.1974307190    -0.0003846535    -2.5767688785
